# Supplementary material for: The relationship between pain and depression and anxiety in patients with inflammatory arthritis: a systematic review protocol
Source: Rheumatol Int. 2023 Sep 12;44(3):435–40. doi: 10.1007/s00296-023-05450-y (PMC10867049; doi:10.1007/s00296-023-05450-y)
Supplement: Supplementary file 1 — Supplementary file1 (XLSX 28 KB) [file 296_2023_5450_MOESM1_ESM.xlsx]

## Sheet: Supplementary Table 6
Table 6. Provisional Extraction Table for Overview of Included Studies
Lead Author and Year	Design (With Treatment Arms for Trials)	Recruitment Period	Follow-Up Duration	Size	Age (Mean/median)	Number (%) Female	Arthritis Subtype Considered	Depression Outcome Measure(s) Used	Pain Outcome Measure(s) Used	Other Outcome Measures Used

## Sheet: Supplementary Table 7
Table 7. Provisional Extraction Table for Studies Addressing Objective 1 (Assocation)
Lead Author	Mental Health Condition Assessed (Depression or Anxiety)	Method(s) for Assessing Association	Mean Pain Levels (with 95% CI/SD) by Mental Health Category	Mean Mental Health Levels (with 95% CI/SD) by Pain Category	Beta-coefficient (with 95% CI/SE) for regression model evaluating association	P-value (if applicable) from model used to assess association

## Sheet: Supplementary Table 8
Table 8. Provisional Extraction Table for Studies Addressing Objective 2 (Mediators)
Lead Author	Mental Health Condition Assessed (Depression or Anxiety)	Method(s) for Assessing Mediation	Mediator of Association Reported	Direction of Effect for Mediator	P-value (if applicable)

## Sheet: Supplementary Table 9
Table 9. Provisional Extraction Table for Studies Addressing Objective 3 (Treatment)
Lead Author	Mental Health Condition Assessed (Depression or Anxiety)	Active Treatment Arm	Comparator Treatment Arm	Mean (with SD) endpoint mental health score in active arm	Mean (with SD) endpoint mental health score in comparator arm	Mean (with SD) endpoint pain score in active arm	Mean (with SD) endpoint pain score in comparator arm	Number (%) achieving relevant improvement in pain score in active arm	Number (%) achieving relevant improvement in pain score in comparator arm	Number (%) achieving relevant improvement in mental health score in active arm	Number (%) achieving relevant improvement in mental health score in comparator arm	OR (95% CI) for Relevant Improvement in Pain Score with Active vs Comparator Treatment	OR (95% CI) for Relevant Improvement in Mental Health Score with Active vs Comparator Treatment
